# Supplementary material for: Brazilian propolis ethanol extract and its component kaempferol induce myeloid-derived suppressor cells from macrophages of mice in vivo and in vitro
Source: BMC Complement Altern Med. 2018 May 2;18:138. doi: 10.1186/s12906-018-2198-5 (PMC5930496; doi:10.1186/s12906-018-2198-5)
Supplement: Supplementary file 1 — Mean body weight of animals for this study before and after treatments. (XLSX 18 kb) [file 12906_2018_2198_MOESM1_ESM.xlsx]

## Sheet: Body weight
1. Propolis Ethanol Extract (PEE)
	ob/ob(vehicle vs PEE) eosinophil	vehicle		vehicle1	vehicle2	vehicle3	vehicle4	average	SD
Fig.1A		weight(g)	Before treatment	26.7	33.1	30.4	31.2	30.35	2.6839
			After treatment	45.6	44.6	43.6	41.1	43.725	1.93111		T-test	ob/ob	P-value
											vehicle vs PEE	before	0.3574
		PEE		PEE1	PEE2	PEE3	PEE4	average	SD			after	0.6743
		weight(g)	Before treatment	31.4	32.8	34	29.7	31.975	1.8518
			After treatment	42.7	43.4	45	41.7	43.2	1.38804
	ob/ob(vehicle vs PEE) MDSC, macrophage	vehicle		vehicle1	vehicle2	vehicle3	vehicle4	average	SD
		weight(g)	Before treatment	31	29.5	31.2	28.2	29.975	1.40564
Fig.1B			After treatment	47.25	37.43	45.87	46.81	44.34	4.64248		T-test	ob/ob	P-value
											vehicle vs PEE	before	0.6026
		PEE		PEE1	PEE2	PEE3	PEE4	average	SD			after	0.2062
		weight(g)	Before treatment	25.2	28.95	25.32	35.1	28.6425	4.64341
			After treatment	39.89	40.55	39.3	43.46	40.8	1.84537
	HFD(vehicle vs PEE)	vehicle		vehicle1	vehicle2	vehicle3	vehicle4	average	SD
		weight(g)	Before treatment	43.72	43.8	42.7	40.8	42.755	1.39622
Fig.2			After treatment	46.75	47.4	46.6	44.45	46.3	1.28128		T-test	HFD B6	P-value
Fig.4											vehicle vs PEE	before	0.8973
		PEE		PEE1	PEE2	PEE3	PEE4	average	SD			after	0.1196
		weight(g)	Before treatment	43.95	41.45	44.48	40.5	42.595	1.92261
			After treatment	45.1	41.75	46.6	41.05	43.625	2.6566
	Lean(vehicle vs PEE)	vehicle		vehicle1	vehicle2	vehicle3	vehicle4	average	SD
		weight(g)	Before treatment	24.31	25.7	25.61	25.06	25.17	0.639323
			After treatment	26.55	28.05	25.82	26.7	26.78	0.929839		T-test	Lean B6	P-value
Fig.3											vehicle vs PEE	before	0.08399
Fig.4		PEE		PEE1	PEE2	PEE3	PEE4	average	SD			after	0.06088
		weight(g)	Before treatment	24.12	22.95	23.03	25.3	23.85	1.1042
			After treatment	25.6	25.65	24.33	26.05	25.4075	0.746028
2. Kaemferol
	Lean(vehicle vs kaemferol)	(mg/kg)		1	2	3	average	Stdev
		0	Before treatment	34.21	33.2	25.38	30.93	4.8329			ANOVA	P-value
			After treatment	37.3	36.37	27.88	33.85	5.19104			before	0.96569
											after	0.86726
		0.11	Before treatment	33.86	30.8	22.04	28.9	6.13479
Fig.7			After treatment	34.51	31.72	24.87	30.3667	4.96045
		1	Before treatment	35.85	29.17	21.12	28.7133	7.37561
			After treatment	36.32	32.6	25.34	31.42	5.5843
		10	Before treatment	36.98	30.4	23.47	30.2833	6.75576
			After treatment	38.22	31.69	27.54	32.4833	5.38402

## Sheet: Sheet1
		Lean(vehicle vs kaempferol)			Experiment
			kaempferol dose(mg/kg)		1	2	3	average	Stdev
			0	Before treatment	34.21	33.2	25.38	30.93	4.8329
				After treatment	37.3	36.37	27.88	33.85	5.19104
			0.11	Before treatment	33.86	30.8	22.04	28.9	6.13479
				After treatment	34.51	31.72	24.87	30.3667	4.96045
			1	Before treatment	35.85	29.17	21.12	28.7133	7.37561
				After treatment	36.32	32.6	25.34	31.42	5.5843
			10	Before treatment	36.98	30.4	23.47	30.2833	6.75576
				After treatment	38.22	31.69	27.54	32.4833	5.38402
