# Supplementary material for: Brazilian propolis ethanol extract and its component kaempferol induce myeloid-derived suppressor cells from macrophages of mice in vivo and in vitro
Source: BMC Complement Altern Med. 2018 May 2;18:138. doi: 10.1186/s12906-018-2198-5 (PMC5930496; doi:10.1186/s12906-018-2198-5)
Supplement: Supplementary file 3 — Raw data of FACS and qRT-PCR analyses. Statistical analysis data are also included. (XLSX 5920 kb) [file 12906_2018_2198_MOESM3_ESM.xlsx]

## Sheet: Fig.1
	Figure 1: Mesenteric Adipose Tissue of ob/ob Mice (PEE treatment; FACS)
										eosinophil						Mesenteric adipose tissue
										divided by live cells	% of living cells				ob/ob	Vehicle		Propolis(PEE)
									vehicle1	0.01729	1.729				live cells	vehicle1	25911	PEE1	24276
		Eosinophil							vehicle2	0.0116219	1.16219					vehicle2	62124	PEE2	34040
									vehicle3	0.0222974	2.22974					vehicle3	11526	PEE3	8881
									vehicle4	0.0115134	1.15134					vehicle4	57064	PEE4	40876
		vehicle			PEE				PEE1	0.0229857	2.29857
									PEE2	0.038396	3.8396				eosinophil	vehicle1	448	PEE1	558
									PEE3	0.0374958	3.74958					vehicle2	722	PEE2	1307
									PEE4	0.0342989	3.42989					vehicle3	257	PEE3	333
																vehicle4	657	PEE4	1402
									eosinophil	average	SD	TTEST
									vehicle	1.56807	0.517078	0.007014
									PEE	3.32941	0.709359
										MDSC		macrophage				Mesenteric adipose tissue
									Mesenteric (ob/ob)	divided by F4/80+	divided by mean of vehicle	divided by F4/80+	divided by mean of vehicle		ob/ob	Vehicle		Propolis(PEE)
									vehicle1	0.0329655	0.979226	0.795657	0.942218		myeloid(not lymphoid)	vehicle1	500000	PEE1	500000
		MDSC, macrophage							vehicle2	0.0305222	0.906649	0.932639	1.10443			vehicle2	500000	PEE2	500000
									vehicle3	0.0481053	1.42895	0.851173	1.00796			vehicle3	500000	PEE3	500000
									vehicle4	0.0230664	0.685177	0.798335	0.94539			vehicle4	500000	PEE4	500000
		vehicle			PEE				PEE1	0.245174	7.28279	0.653565	0.773953
									PEE2	0.22985	6.82761	0.610975	0.723518		F4/80+ myeloid	vehicle1	28090	PEE1	23000
									PEE3	0.144826	4.30199	0.785042	0.929647			vehicle2	20739	PEE2	21266
									PEE4	0.391584	11.6318	0.544292	0.644551			vehicle3	24384	PEE3	20390
									Mean of vehicle	0.0336648		0.844451				vehicle4	22587	PEE4	49264
															CD11b+Gr1- Macrophages	vehicle1	22350	PEE1	15032
																vehicle2	19342	PEE2	12993
									MDSC	average	SD	TTEST				vehicle3	20755	PEE3	16007
									vehicle	1	0.31212	0.005347				vehicle4	18032	PEE4	26814
									PEE	7.51106	3.04402
															CD11b+Gr1+ MDSC	vehicle1	926	PEE1	5639
									macrophage	average	SD	TTEST				vehicle2	633	PEE2	4888
									vehicle	1	0.0759178	0.01717				vehicle3	1173	PEE3	2953
									PEE	0.767917	0.120255					vehicle4	521	PEE4	19291

## Sheet: Fig.2
	Figure 2: Visceral Adipose Tissue of HFD-induced Obese Mice (PEE treatment, FACS)
													MDSC					Macrophage						Mesenteric adipose tissue
													meseteric(HFD)	divided by F4/80+	divided by mean of vehicle			meseteric(HFD)	divided by F4/80+	divided by mean of vehicle			HFD	Vehicle		Propolis(PEE)
													vehicle1	0.0764331	0.964286			vehicle1	0.904459	0.998543			myeloid(not lymphoid)	vehicle1	2035	PEE1	3399
													vehicle2	0.129252	1.63065			vehicle2	0.85034	0.938795				vehicle2	2994	PEE2	4521
													vehicle3	0.0330579	0.41706			vehicle3	0.958678	1.0584				vehicle3	1472	PEE3	2609
													vehicle4	0.0783133	0.988006			vehicle4	0.909639	1.00426				vehicle4	2198	PEE4	4644
													PEE1	0.368098	4.64395			PEE1	0.599182	0.66151
													PEE2	0.27191	3.43044			PEE2	0.701124	0.774056			F4/80+ myeloid	vehicle1	314	PEE1	489
													PEE3	0.35503	4.47908			PEE3	0.621302	0.685931				vehicle2	294	PEE2	445
													PEE4	0.266827	3.36631			PEE4	0.721154	0.79617				vehicle3	121	PEE3	169
													mean of vehicle	0.079264				mean of vehicle	0.905779					vehicle4	332	PEE4	416
													MDSC	average	STDEV	TTEST		mac	average	STDEV	TTEST
													vehicle	1	0.496305	0.000388866		vehicle	1	0.048912	0.000578488
													PEE	3.97994	0.675413			PEE	0.729417	0.0657038			CD11b+Gr1- Macrophages	vehicle1	284	PEE1	293
																								vehicle2	250	PEE2	312
																								vehicle3	116	PEE3	105
																								vehicle4	302	PEE4	300
																							CD11b+Gr1+ MDSC	vehicle1	24	PEE1	180
																								vehicle2	38	PEE2	121
																								vehicle3	4	PEE3	60
																								vehicle4	26	PEE4	111
													MDSC					Macrophage						Epididymal adipose tissue
													epididymal (HFD)	divided by F4/80+	divided by mean of vehicle			epididymal (HFD)	divided by F4/80+	divided by mean of vehicle			HFD	Vehicle		Propolis(PEE)
													vehicle1	0.157609	1.80319			vehicle1	0.831522	0.934053			myeloid(not lymphoid)	vehicle1	1510	PEE1	1861
													vehicle2	0.0242718	0.277692			vehicle2	0.946602	1.06332				vehicle2	690	PEE2	2254
													vehicle3	0.103226	1.181			vehicle3	0.868817	0.975947				vehicle3	1919	PEE3	2162
													vehicle4	0.0645161	0.738123			vehicle4	0.913978	1.02668				vehicle4	1219	PEE4	1750
													PEE1	0.341137	3.90292			PEE1	0.638796	0.717563
													PEE2	0.358921	4.10639			PEE2	0.549793	0.617585			F4/80+ myeloid	vehicle1	184	PEE1	299
													PEE3	0.355491	4.06715			PEE3	0.563584	0.633077				vehicle2	206	PEE2	482
													PEE4	0.341137	3.90292			PEE4	0.638796	0.717563				vehicle3	465	PEE3	346
													mean of vehicle	0.0874056				mean of vehicle	0.89023					vehicle4	93	PEE4	172
													MDSC	average	SD	TTEST		mac	average	SD	TTEST
													vehicle	1	0.650174	9.95636e-05		vehicle	1	0.0567129	0.000153118
													PEE	3.99484	0.107345			PEE	0.671447	0.0536245			CD11b+Gr1- Macrophages	vehicle1	153	PEE1	191
																								vehicle2	195	PEE2	265
																								vehicle3	404	PEE3	195
																								vehicle4	85	PEE4	123
																							CD11b+Gr1+ MDSC	vehicle1	29	PEE1	102
																								vehicle2	5	PEE2	173
																								vehicle3	48	PEE3	123
																								vehicle4	6	PEE4	41

## Sheet: Fig.3
	Figure 3: Epididymal Adipose Tissue of Lean Mice (PEE treatment, FACS)
													Epididymal adipose tissue
		MDSC					Macrophage
		lean	divided by F4/80+	divided by mean of vehicle			lean	divided by F4/80+	divided by mean of vehicle			Lean	Vehicle		Propolis(PEE)
		vehicle1	0.198529	1.23471			vehicle1	0.794118	0.991073			myeloid(not lymphoid)	vehicle1	1349	PEE1	2091
		vehicle2	0.15894	0.988499			vehicle2	0.781457	0.975272				vehicle2	1681	PEE2	2030
		vehicle3	0.11215	0.697492			vehicle3	0.827103	1.03224				vehicle3	2524	PEE3	2719
		vehicle4	0.17354	1.07929			vehicle4	0.802405	1.00142				vehicle4	1800	PEE4	1877
		PEE1	0.673157	4.18657			PEE1	0.301808	0.376662
		PEE2	0.694896	4.32177			PEE2	0.236659	0.295355			F4/80+ myeloid	vehicle1	136	PEE1	719
		PEE3	0.485246	3.01789			PEE3	0.506557	0.632193				vehicle2	151	PEE2	862
		PEE4	0.704463	4.38127			PEE4	0.232811	0.290552				vehicle3	214	PEE3	610
		mean of vehicle	0.16079				mean of vehicle	0.801271					vehicle4	582	PEE4	829
		MDSC	average	SD	TTEST		mac	average	SD	TTEST
		vehicle	1	0.225848	0.000125912		vehicle	1	0.0240313	0.000311463
		PEE	3.97687	0.644491			PEE	0.39869	0.160604			CD11b+Gr1- Macrophages	vehicle1	108	PEE1	217
													vehicle2	118	PEE2	204
													vehicle3	177	PEE3	309
													vehicle4	467	PEE4	193
												CD11b+Gr1+ MDSC	vehicle1	27	PEE1	484
													vehicle2	24	PEE2	599
													vehicle3	24	PEE3	296
													vehicle4	101	PEE4	584

## Sheet: Fig.4
	Figure 4: Peritoneal Cells of Lean and HFD-fed obese Mice (FACS)
												HFD	MDSC				HFD	Macrophage					Peritoneal cells
													divided by F4/80+	divided by mean of vehicle				divided by F4/80+	divided by mean of vehicle			HFD	Vehicle		Propolis(PEE)
												vehicle1	0	0			vehicle1	0.990182	1.02082			myeloid(not lymphoid)	vehicle1	1944	PEE1	1846
												vehicle2	0.00519031	1.18421			vehicle2	0.965398	0.995273				vehicle2	1210	PEE2	2106
												vehicle3	0.0048	1.09515			vehicle3	0.9696	0.999605				vehicle3	1419	PEE3	2004
												vehicle4	0.00754148	1.72064			vehicle4	0.954751	0.984297				vehicle4	1368	PEE4	1988
												PEE1	0.0690955	15.7646			PEE1	0.913317	0.94158
												PEE2	0.0497312	11.3465			PEE2	0.932796	0.961662			F4/80+ myeloid	vehicle1	713	PEE1	796
												PEE3	0.0917526	20.934			PEE3	0.895876	0.9236				vehicle2	578	PEE2	744
												PEE4	0.0757737	17.2883			PEE4	0.910352	0.938524				vehicle3	625	PEE3	970
												mean of vehicle	0.00438295				mean of vehicle	0.969983					vehicle4	663	PEE4	937
												MDSC	average	SD	TTEST		mac	average	SD	TTEST
												vehicle	1	0.721644	0.000269945		vehicle	1	0.0153052	0.00173191
												PEE	16.3334	3.96946			PEE	0.941342	0.0156597			CD11b+Gr1- Macrophages	vehicle1	706	PEE1	727
																							vehicle2	558	PEE2	694
																							vehicle3	606	PEE3	869
																							vehicle4	633	PEE4	853
																						CD11b+Gr1+ MDSC	vehicle1	0	PEE1	55
																							vehicle2	3	PEE2	37
																							vehicle3	3	PEE3	89
																							vehicle4	5	PEE4	71
												Lean	MDSC				Lean	Macrophage					Peritoneal cells
													divided by F4/80+	divided by mean of vehicle				divided by F4/80+	divided by mean of vehicle			Lean	Vehicle		Propolis(PEE)
												vehicle1	0.0177419	1.10916			vehicle1	0.98172	1.00179			myeloid(not lymphoid)	vehicle1	2324	PEE1	3440
												vehicle2	0.00875365	0.547247			vehicle2	0.979992	1.00002				vehicle2	3837	PEE2	1477
												vehicle3	0.0161929	1.01232			vehicle3	0.982008	1.00208				vehicle3	4238	PEE3	1411
												vehicle4	0.0212947	1.33127			vehicle4	0.97615	0.996104				vehicle4	1527	PEE4	1744
												PEE1	0.402818	25.1827			PEE1	0.587789	0.599805
												PEE2	0.732787	45.8112			PEE2	0.252459	0.25762			F4/80+ myeloid	vehicle1	1860	PEE1	2768
												PEE3	0.36356	22.7285			PEE3	0.628883	0.641739				vehicle2	2399	PEE2	610
												PEE4	0.548872	34.3135			PEE4	0.56203	0.573519				vehicle3	2779	PEE3	1191
												mean of vehicle	0.0159958				mean of vehicle	0.979967					vehicle4	1174	PEE4	1064
													average	SD	TTEST		mac	average	SD	TTEST
												vehicle	1	0.330047	0.00103171		vehicle	1	0.00275145	0.00154923
												PEE	32.009	10.4648			PEE	0.518171	0.175958			CD11b+Gr1- Macrophages	vehicle1	1826	PEE1	1627
																							vehicle2	2351	PEE2	154
																							vehicle3	2729	PEE3	749
																							vehicle4	1146	PEE4	598
																						CD11b+Gr1+ MDSC	vehicle1	33	PEE1	1115
																							vehicle2	21	PEE2	447
																							vehicle3	45	PEE3	433
																							vehicle4	25	PEE4	584

## Sheet: Fig.5
	Figure 5: Effects of PEE on MDSC Markers Expression in Macrophages(qRT-PCR)
									PEE(μg/mL)	average	SD			PEE(μg/mL)	Sample Name	Ly6g	Ly6g(divided by the mean of 0 group)			IL10	average	SD	TTEST			Sample Name	IL10	IL10(divided by the mean of vehicle group)
									0	1	0.371003			0	0_1	1	0.574879			vehicle	1	0.399157	0.000185057		vehicle	0_1	1	0.902935
									1	1.31484	0.525073				0_2	1.51956	0.873563			PEE	4.06173	0.637885				0_2	0.609156	0.550028
									10	1.25194	0.530049				0_3	2.53064	1.45481									0_3	1.14317	1.03221
									100	6.85166	1.69142				0_4	1.90778	1.09674									0_4	1.67767	1.51483
														1	0.01_1	2.05073	1.17892								PEE	PP_1	5.10267	4.60738
															0.01_2	1.69345	0.973528									PP_2	4.8139	4.34664
									Ly6g	F-vale	P-vale				0.01_3	1.76689	1.01575									PP_3	4.59045	4.14488
									ANOVA	36.1618	< .0001				0.01_4	3.63758	2.09117									PP_4	3.48643	3.14802
														10	0.1_1	3.15419	1.81328
									Fisher's PLSD	P-value					0.1_2	2.77392	1.59467									mean of vehicle	1.1075
									0 vs 0,01	0.6452					0.1_3	1.3419	0.771428
									0 vs 0.1	0.7121					0.1_4	1.44097	0.828384
									0 vs 1	< .0001				100	1_1	14.2625	8.19922
															1_2	11.6911	6.72094
															1_3	7.84486	4.50984								*Hprt1 normalization
															1_4	13.8753	7.97663
				*Hprt1 normalization
															mean of 0 group	1.7395
			Ly6g	average	SD	TTEST			IL10	average	SD	TTEST
			vehicle	1	0.178053	0.0313175			vehicle	1	0.672222	0.483429			Sample Name	Ly6g	IL-10	Ly6g(divided by the mean of vehicle group)	IL10(divided by the mean of vehicle group)
			PEE	4.11739	1.6508				PEE	4.43323	7.67785			vehicle	J774 C1	1	1	1.20492	0.780045
															J774 C2	0.756914	0.596516	0.912018	0.465309
															J774 C3	0.732884	2.24942	0.883065	1.75465
														PEE	J774 P1	3.72936	4.81175e-05	4.49357	3.75338e-05
															J774 P2	4.60417	0.00103588	5.54764	0.000808033
															J774 P3	1.91795	17.0488	2.31097	13.2988
															mean of vehicle	0.829933	1.28198
															*Hprt1 normalization
				average	SD										average	SD									Sample Name	Ly6g	IL-10	Ly6g(divided by the mean of vehicle M1)	IL10(divided by the mean of vehicle M1 group)
			M1 vehicle	1	0.266028									M1 vehicle	1	0.65734								M1 vehicle	M1C1	1	1	1.37953	1.54236
			M1 PEE	10.923	3.37994									M1 PEE	37.5762	27.6337									M1C2	0.700521	1.02533	0.966393	1.58142
			M2 vehicle	4.43971	4.79417									M2 vehicle	1.86124	1.46339									M1C3	0.64331	0.366902	0.887469	0.565894
			M2 PEE	1.9672	1.30216									M2 PEE	15.3614	2.33236									M1C4	0.555698	0.201206	0.766604	0.310331
																								M1 PEE	M1P1	6.39486	17.2339	8.82193	26.5808
																									M1P2	9.27986	22.4673	12.8019	34.6526
																									M1P3	10.6272	49.7062	14.6606	76.6647
																									M1P4	5.36969	8.04401	7.40768	12.4067
																								M2 vehicle	M2C1	1.01642	0.00935808	1.40219	0.0144335
																									M2C2	8.34854	0.943189	11.5171	1.45473
																									M2C3	1.13135	2.19244	1.56073	3.38153
																									M2C4	2.37674	1.68201	3.2788	2.59426
																								M2 PEE	M2P1	1.03983	10.2169	1.43448	15.758
																									M2P2	2.79855	7.94828	3.8607	12.2591
																									M2P3	1.20971	11.6145	1.66884	17.9137
																									M2P4	0.655854	10.0592	0.904773	15.5148
			Ly6g	F-vale	P-vale									IL10	F-vale	P-vale
			ANOVA	8.8308	0.0023									ANOVA	6.04108	0.0095									mean of vehicle (M1)	0.724882	0.648359
			Fisher's PLSD	P-value										Fisher's PLSD	P-value
			M1vehicle vs M1PEE	0.0005			*18S normalization							M1vehicle vs M1PEE	0.0029
			M1PEE vs M2PEE	0.0012										M1PEE vs M2PEE	0.0431
																									*18S normalization

## Sheet: Fig.6
	Figure 6: Effects of kaemferol on MDSC Markers Expression in Macrophages (qRT-PCR)
								sample				sample(divided by mean of vehicle)						F-value	P-value
			group	average	SD			1	2	3	4	1	2	3	4		ANOVA	2.05613	0.0392
			vehicle	1	0.205963		vehicle	1	0.877717	0.700824	1.15536	1.07127	0.940268	0.750769	1.2377
			PEE	4.0189	1.69743		PEE	3.04025	2.09416	5.79431	4.07744	3.25692	2.2434	6.20725	4.36802
			artepillin C	0.599111	0.771804		artepillin C	0.244939	0.309769	0.0546421	1.62767	0.262395	0.331845	0.0585362	1.74367		Fisher's PLSD	P-value
			baccharin	1.86611	1.23316		baccharin	1.3221	2.21913	3.0493	0.377346	1.41633	2.37727	3.26662	0.404238		vehicle vs PEE	0.0148
			kaempferide	1.85933	0.227164		kaempferide	1.44106	1.91583	1.72534	1.86032	1.54375	2.05236	1.8483	1.9929		vehicle vs kaempferol	0.0327
			drupanin	0.30152	0.313228		drupanin	0.121521	0.717131	0.182797	0.104396	0.130181	0.768238	0.195824	0.111835		vehicle vs pinocembrin	0.1215
			p-coumaric acid	0.416137	0.390206		p-coumaric acid	0.912156	0.352423	0.102461	0.186773	0.977162	0.377538	0.109763	0.200083		vehicle vs chrysin	0.2353
			culifolin	1.02094	0.303286		culifolin	1.10762	1.16401	0.540869	0.999591	1.18656	1.24696	0.579415	1.07083		vehicle vs narigenin	0.2422
			CAPE	0.202725	0.292962		CAPE	0.0899523	0.0403358	0.029139	0.597528	0.0963628	0.0432104	0.0312156	0.640111		vehicle vs drupanin	0.2844
			chlorogenic acid	0.533707	0.356401		chlorogenic acid	0.601974	0.872451	0.442175	0.0762062	0.644875	0.934628	0.473687	0.0816371		vehicle vs baccharin	0.4929
			kaempferol	3.7662	2.11011		kaempferol	1.73082	4.56037	5.76834	2.00308	1.85417	4.88537	6.17943	2.14583		vehicle vs kaempferide	0.4963
			pinocembrin	2.97883	3.18144		pinocembrin	1.93169	0.962278	1.04233	7.18634	2.06935	1.03086	1.11661	7.69848		vehicle ve culifolin	0.9867
			narigenin	2.48537	0.88706		narigenin	2.82567	2.84462	1.09943	2.51041	3.02705	3.04735	1.17778	2.68932		vehicle vs CAPE	0.5278
			chrysin	2.50779	0.565748		chrysin	1.74947	3.03486	2.29697	2.28255	1.87414	3.25114	2.46066	2.44522		vehicle vs p-coumaric acid	0.6434
																	vehi vs chlorogenic acid	0.7115
			*Hprt1 normalization				Mean of vehicle	0.933475									vehicle vs artepillun C	0.7504
				group	average	SD				group	Sample Name	Ly6g	Ly6g(divided by the mean of 0 group)
				0	1	0.0417109				0	0	1	1.05713
				0.033	0.888183	0.237108				0	0	0.914911	0.967176
				0.11	1.87036	0.0915178				0	0	0.918311	0.97077
				0.99	1.82887	0.312252				0	0	0.950624	1.00493
										0.033	0.033	1.01005	1.06775
			Ly6g	F-vale	P-vale					0.033	0.033	0.924576	0.977393
			ANOVA	23.921	0.00013					0.033	0.033	0.585937	0.619409
										0.11	0.11	1.8556	1.9616
			Fisher's PLSD	P-value						0.11	0.11	1.7698	1.87091
			0 vs 0.11	0.0002						0.11	0.11	1.68246	1.77857
			0 vs 0.99	0.0003						0.99	0.99	1.97585	2.08872
										0.99	0.99	1.81192	1.91542
										0.99	0.99	1.40237	1.48248
											mean of 0	0.945962
											*Hprt1 normalization
		IL10	average	SD	TTEST			group	Sample Name	IL10	IL10(divided by the mean of 0 group)	log
		vehicle	1	0.48891	0.0290889	(log10)		vehicle	Ct1	1	1.62008	0.209536
		kaempferol	14.6269	19.5782					Ct2	0.886022	1.43542	0.15698
									Ct3	0.363612	0.589079	-0.229826
									Ct4	0.450526	0.729887	-0.136744
									Ct4	0.386113	0.625532	-0.20375
								kaempferol	KP1	3.03644	4.91926	0.6919
									KP2	22.9384	37.162	1.5701
									KP3	1.11075	1.79951	0.255154
									mean of vehicle	0.617254
		*Hprt1 normalization
		Ly6g	average	SD	TTEST			Sample Name	Ly6g	Ly6g(divided by the mean of 0 group)
		vehicle	1	0.323744	0.00495016		vehicle	Ct1	1	1.0824
		kaempferol	4.08949	2.35829				Ct2	1.38997	1.5045
								Ct3	1.03043	1.11533
								Ct4	1.11971	1.21197
								Ct5	0.623798	0.675196
								Ct6	0.764992	0.828024
								Ct7	0.53823	0.582577
							kaempferol	KP1	6.16098	6.66862
								KP2	2.94299	3.18548
								KP3	2.85813	3.09362
								KP4	2.9645	3.20877
								KP5	4.05815	4.39253
								KP6	6.93405	7.50539
								KP7	0.528485	0.57203
								mean of vehicle	0.923876
		*Hprt1 normalization
		IL10	average	SD	TTEST
		vehicle	1	0.293304	0.0152898				IL10	IL10(divided by the mean of 0 group)
		kaempferol	2.22627	1.10998			vehicle	Ct1	1	0.62738
								Ct2	2.09934	1.31708
								Ct3	1.62002	1.01637
								Ct4	2.14787	1.34753
								Ct5	1.88381	1.18186
								Ct6	1.14697	0.719585
								Ct7	1.2595	0.790188
							kaempferol	KP1	4.20996	2.64124
								KP2	3.14377	1.97234
								KP3	2.9153	1.829
								KP4	3.07031	1.92625
								KP5	3.91099	2.45368
								KP6	6.73553	4.22574
								KP7	0.853797	0.535656
								mean of vehicle	1.59393
		*Hprt1 normalization

## Sheet: Fig.7
	Figure 7: Epididymal Adipose Tissue of Lean Mice (kaemferol treatment, FACS)
		divided by CD11b+	divided by mean of vehicle					vehicle		kaemferol 1mg/mL		kaemferol 10mg/mL
	vehicle1	0.0189034	1.1707				total cells	vehicle1	100000	1mg/mL_1	100000	10mg/mL_1	100000
	vehicle2	0.0228954	1.41793					vehicle2	100000	1mg/mL_2	100000	10mg/mL_2	100000
	vehicle3	0.00664238	0.411367					vehicle3	100000	1mg/mL_3	100000	10mg/mL_3	100000
	1mg/mL_1	0.0489102	3.02904
	1mg/mL_2	0.0110205	0.68251				CD11b+myeloid	vehicle1	13278	1mg/mL_1	11286	10mg/mL_1	9999
	1mg/mL_3	0.00127486	0.0789529					vehicle2	7163	1mg/mL_2	8711	10mg/mL_2	11267
	10mg/mL_1	0.0447045	2.76858					vehicle3	9334	1mg/mL_3	11766	10mg/mL_3	10726
	10mg/mL_2	0.042691	2.64388
	10mg/mL_3	0.0752377	4.65952				CD11b+MDSC+	vehicle1	251	1mg/mL_1	552	10mg/mL_1	447
								vehicle2	164	1mg/mL_2	96	10mg/mL_2	481
	mean of vehicle	0.0161471						vehicle3	62	1mg/mL_3	15	10mg/mL_3	807
	dose	average	SD		MDSC	F-vale	P-vale
	vehicle(0 mg/mL)	1	0.524544		ANOVA	3.77307	0.0869
	1mg/mL	1.2635	1.5585
	10mg/mL	3.35733	1.12946		Fisher's PLSD
					0 vs 1	0.7887
					0 vs 10	0.0461
